# Supplementary material for: Habitat Specialisation Impacts Clownfish Demographic Resilience to Pleistocene Sea‐Level Fluctuations
Source: Mol Ecol. 2025 Oct 13;34(22):e70134. doi: 10.1111/mec.70134 (PMC12617074; doi:10.1111/mec.70134)
Supplement: Supplementary file 1 — Data S1: mec70134‐sup‐0001‐DataS1.zip. [file MEC-34-e70134-s001.zip]

Archive with 3 entries (3 files):
- Habitat_Specialization_Impacts_Clownfish_Resilience_R1_SUPP.pdf
- MolEcol_supp
- MolEcol_supp.aux
